# Supplementary material for: A Putative NADPH Oxidase Gene in Unicellular Pathogenic Candida glabrata Is Required for Fungal ROS Production and Oxidative Stress Response
Source: J Fungi (Basel). 2023 Dec 27;10(1):16. doi: 10.3390/jof10010016 (PMC10817436; doi:10.3390/jof10010016)
Supplement: Supplementary file 1 [file jof-10-00016-s001.zip]

Archive with 1 entries (1 files):
- jof-2750953-supplementary.pdf
